# Supplementary material for: Soft-Lithography of Polyacrylamide Hydrogels Using Microstructured Templates: Towards Controlled Cell Populations on Biointerfaces
Source: Materials (Basel). 2020 Mar 30;13(7):1586. doi: 10.3390/ma13071586 (PMC7177395; doi:10.3390/ma13071586)
Supplement: Supplementary file 1 [file materials-13-01586-s001.zip]

Archive with 1 entries (1 files):
- materials-735532-supplementary.avi
